# Supplementary material for: Generation of Endotoxin-Specific Monoclonal Antibodies by Phage and Yeast Display for Capturing Endotoxin
Source: Int J Mol Sci. 2024 Feb 15;25(4):2297. doi: 10.3390/ijms25042297 (PMC10889169; doi:10.3390/ijms25042297)
Supplement: Supplementary file 1 [file ijms-25-02297-s001.zip]

Archive with 1 entries (1 files):
- ijms-2812205-supplementary.pdf
